# Supplementary material for: Delta external fixation as a suitable option for definitive fixation of osteoporotic pilon fractures in biomechanics: a finite element analysis
Source: Front Bioeng Biotechnol. 2026 May 7;14:1719193. doi: 10.3389/fbioe.2026.1719193 (PMC13189827; doi:10.3389/fbioe.2026.1719193)
Supplement: Supplementary file 1 [file Table1.xlsx]

## Sheet: Sheet1
ORIF	Open reduction and internal fixation
OP	Osteoporosis
Max_VMS	Maximum Von Mises Stress
FE	finite element
FEA	finite element analysis
